# Supplementary material for: Single-Sample Node Entropy for Molecular Transition in Pre-deterioration Stage of Cancer
Source: Front Bioeng Biotechnol. 2020 Jul 14;8:809. doi: 10.3389/fbioe.2020.00809 (PMC7381145; doi:10.3389/fbioe.2020.00809)
Supplement: Supplementary file 5 [file Data_Sheet_1.ZIP › Supplymentary Table 1/Supplymentary Table 1.csv]

ESCA_SNE	ESCA_Diff	HNSC_SNE	HNSC_Diff	READ_SNE	READ_Diff	UCEC_SNE	UCEC_Diff
DEFA3	DEFA5	CYTH4	FGF19	RNF43	WIF1	PCYT1A	SSTR5
DEFA4	DEFA6	GRK4	CLDN3	LGR4	ADIPOQ	DIAPH2	ADH7
DEFA5	CCL19	KIF23	ITPKA	SOX4	TKTL1	FBXO25	IBSP
DEFA6	SOST	IBSP	SLC44A4	HOXA9	CCL25	KIF23	ADH1C
PARP2	CLDN10	PAX8	NTSR1	BRD7	FGF3	MAGI3	BMP5
RFC2	PLA2G2D	PKMYT1	DUSP9	G6PC3	FGA	PARVG	GSTA3
TIMP3	THBS4	RASA2	GRIN2D	HIPK1	CNTFR	PCYT1B	NTRK2
APEX2	CLDN8	SLX4	CCL26	RFC2	CARD11	RFC2	ALDH3A1
DNMT3A	CALML5	CENPX	LHX5	PFAS	PTPN7	SCRIB	CCL15
LAMTOR1	SFRP4	CYTH3	CARD11	RANBP1	LGR6	UBE2F	GSTA1
MAD2L2	HCST	FBN1	MYL3	CPB2	HOXD10	WWP2	CXCL14
MUS81	CYP1B1	GTSE1	RAC3	LGR6	CCL24	CTNNBIP1	PROC
RAD9B	CXCL9	ITGB8	MLF1	NUDT9	RAP1GAP	EME1	SOX2
RFC1	CYSLTR1	LAMA1	COL9A3	PAICS	DRD2	ENO4	GLYCTK
SEM1	CD8B	PARP2	PTGS2	RPE	CARD9	FAN1	NQO1
SIVA1	MYH11	PPM1B	TNFRSF10D	RSPO2	CCL26	GFAP	CDX2
SLX1B	TNFRSF8	SAE1	ANK1	RSPO4	UGT2A3	GNAI2	CLDN8
SLX4	GNAO1	SERPINA5	CFI	SHARPIN	FFAR2	HIST1H3C	PRR5
UBE2B	TNFSF8	CPB2	CTF1	CSNK1A1L	GRPR	IQGAP3	FOSB
UNG	NLGN4X	ETV4	WNT3	DICER1	UGT2B7	JARID2	XCL1
XRCC2	RASGRP2	FLNB	PLA2G4A	EFNA3	TNFRSF11B	LIG3	TIMP1
DNA2	SPP1	ITGA7	WNT4	EME1	DEFA6	MBD4	IFNE
LAMTOR2	SH2D1A	LUM	RMI2	HSPA1B	REG4	MFN2	CCL19
LAMTOR4	SLC2A4	PARVA	COL4A6	KAT6A	EYA1	NKX3-1	BMP4
LAMTOR5	HLA-DQA1	PROCR	EGFR	LGR5	HPN	PANX1	PDE4C
MMP13	PLN	TIMP3	AKR1C2	NUDT5	DEFA5	PIK3R4	PTGER4
MUTYH	CD48	TTK	CCL24	RBKS	IGF2	POLK	MMP9
NKD2	PLA2G4C	XRCC2	SELE	FHIT		POLN	CD27
PCGF1	KCNMA1	CYTH1	BLNK	GLUL		RNASEH2B	LDHC
PCGF3	FYB1	EME1	ICOS	MPP4		RNASEH2C	CHKB
PCGF5	CD8A	FHIT	ITGA4	PPP5C		SESN3	CFD
PKMYT1	HLA-DPB1	FZD9	CYP24A1	RGL2		SHARPIN	CD38
PPM1B	CD3D	IFNAR2	CCL13	RSPO3		SLC22A1	GRIN2D
RAD51B	TYROBP	ITGA11	CD79B	CCNG1		SLC22A3	ITGA2B
RAD51D	FCGR1A	MBD4	CCN2	PAX8		SLC25A4	NPY
RAD54B	CD3E	RAD51B	RASGRP1	PGAM5		SOCS6	TNNI3
RAD54L	RGMA	RFC2	CSF2RB	RAB5B		TDG	MAPK8IP3
RBCK1	C1QA	TNFRSF10C	PLA2G4E	RPIA		YBX3	CDKN2C
REV3L	ATP1B2	UBA2	PIM2	SLC7A5		ZFP36L1	HIST1H4A
RMI2	LILRB4	UBE2E2	CD274	XRCC2		AFF1	HIST1H4J
RNASEH2A	ITGAL	VTN	CCL21	CARD6		ATP2A1	PLA2G10
RNF31	MMP9	XRCC3	BMP2	ETV4		CALML6	CLU
RRAS2	CCR4	ZFYVE9	RAET1E	PERP		CHD8	NUPR1
UBE3A	CD86	CD9	IL7R	RASSF1		CHKA	INHBA
VANGL1	XCL2	CKS2	CARD17	TIMP3		CSNK1A1L	ASPSCR1
VTN	HLA-DOA	DHODH	AOX1	TNFRSF10C		DET1	SPP1
XRCC3	CD2	EVL	CXCR2	TRPV4		EDA2R	CPT1B
CACYBP	CCR5	FBXO2	IRF4	CSNK2A2		ELK4	TRPV4
CENPX	IL10RA	INHBE	THBS4	DHODH		FBXO32	PIK3R2
CKS2	HLA-DPA1	IQGAP3	HSD11B1	FZD9		FBXW8	CFB
DLL4	C1QB	PALB2	PITX2	GLS		GLYCTK	RAPGEF3
FBXO4	CD27	PARVB	GPC4	HSPA1A		INVS	PLA1A
HIPK1	CD37	RAD54B	ACER1	PKMYT1		LIMK2	IL20RB
HSPA1B	LTB	SETDB1	MAML3	PRPS1		MAP3K12	BAMBI
HSPA2	LSP1	ALK	CCR7	PRPS2		MLYCD	THY1
IFNL2	NCF1	CAV2	ACKR4	SIVA1		NEO1	GPCPD1
JAG2	P2RX7	CCNB3	CCR4	SLX4		NPNT	C2
LMNB2	KCNMB1	CD47	CYSLTR1	DPF3		NSD2	CYP1B1
LUM	SPI1	ITGAD	SELL	GRK4		ORAI2	HIST1H3F
MSH3	GATA3	LTBP1	IL1RN	HSPA1L		PPM1B	TNNC2
NEUROG1	ITGB2	MUTYH	CYP2C18	PGD		PRCC	GABBR1
OGG1	SIGLEC1	PCGF1	SELP	SEM1		RAB5B	BMP6
PDGFD	HK3	PCGF3	CXCL3	TBX3		RAD23A	PYCARD
PFAS	ITGAX	RAD51D	CCL18	TP53AIP1		RAPGEF5	INHBB
PMS2	C1QC	RANBP1	ADRA2A	UBE2K		RASA3	ITGAM
POLH	HLA-DQB1	RNASEH2A	PLA2G2A	CD63		RGL2	PCGF2
PPM1D	RASAL3	SLX1B	PIK3CG	DKK4		RMI2	ERCC5
RAD23A	HLA-DMB	THBS2	PLA2G2D	OGG1		RNF125	SHC2
REV1	PDE3A	TJAP1	IL33	PALB2		SMUG1	GADD45B
RMI1	PARVG	TNFRSF4	DKK4	POLM		SMURF2	C3
RNASEH2B	PLCB2	COMP	CCL19	POLR3C		TCL1B	ADCY5
RNASEH2C	ADA2	HIST1H2AH	UGT1A7	RBCK1		TFAM	ABCC4
RNF7	HLA-DRB1	INSRR	TNXB	S100A7		TJAP1	TNC
SERPINB2	GAS1	KIR2DL3	PTGFR	SERPINB2		UBE2E3	LPCAT3
SMC1A	PRKCB	LMNA	CD79A	HHIP		UBE2G2	PIP5K1B
TELO2	SPN	MAD2L2	LILRA4	INHA		UBR5	ADCY7
TP63	FCER1G	MAP3K12	TLX1	NKD2		WTIP	S100A9
UBE2E2	WNT2	MAPK8IP1	CCR2	SLX1B		ATXN1	GDF5
ALOX5AP	SELL	MTMR2	TNN	TELO2		CALML5	CCL24
ARPC5L	CD3G	PCGF5	IL36A	UBE4B		CARD10	TNFRSF18
BRIP1	CD4	PLK2		BMF		CARD8	SLC39A8
CARD9	HLA-DRA	RAD9B		CYTH4		CAV2	ULBP3
CDC14A	NCKAP1L	RAG1		GART		CD33	HMGA2
CDK14	MYL9	RMI2		H6PD		GLS	PLPP3
CDKN1C	MYLK	RNF125		IL20		GLUD2	DUSP9
CKS1B	CD1D	RNF31		RFNG		GRK4	PCK1
CSNK2A2	CD6	RRAS2		TTK		IDH3G	AREG
DGUOK	WAS	SH2D2A		ZNRD1		INSRR	EDN3
DNMT3B	HLA-DMA	SHARPIN		DNMT3B		KIF3A	GPC3
DROSHA	HSD11B1	TFE3		EIF2AK3		LAMTOR2	CACNA2D2
EWSR1	CTSK	UBA7		FAN1		LAMTOR4	CCL18
GTSE1	CYBB	USP1		GRK1		PAX8	IGF2
H2AFB1	LILRB1	CACYBP		MECOM		PHKA2	CACNG6
H3F3B	PIK3R5	CYBB		PARP2		PPIL2	WNT11
HDAC11	CD74	DNMT3B		POLL		PREX1	NLGN4X
HDAC8	LY96	DPF1		POLR3GL		PTPRM	RET
HSPA1A	ITGAM	EWSR1		PPM1D		REST	TUBA3E
HUWE1	SERPING1	GABARAP		RNF31		RNASEH2A	MMP3
IFI16	CSF2RA	GRK3		TP63		RNF31
INSRR	DAAM2	GTF2H5		ADPRM		SEH1L
KIF23	CCR1	HIST1H2AJ		CAMK1D		SERPINF1
LIG1	HDAC9	HIST1H3B		CLDN14		SIRT6
MLH3	APBB1IP	HOXA10		DTX2		SMC1A
PAICS	CACNA1H	MAPK8IP2		INHBE		SPTLC1
PALB2	CCL22	MARCKS		JARID2		SPTLC2
PANX1	ITGA11	NKD2		MUTYH		SSH2
PIM2	GUCY1A1	P2RX7		CDC14B		TNFSF18
POLI	MAP4K1	PIM2		IDH3G		TRAF3IP2
PPP5C	STAT4	PLAT		KIF23		UBE2D4
RAG2	TNFSF13B	RAD54L		MMP13		UBE2G1
RASSF1	CCN4	RASSF5		OTX1		UBE2U
SAE1	NR4A1	SMC1A		PAX3		ZNRD1
SHARPIN	TLN2	SPN		POLN		ABCC1
SIKE1	SOX9	TBPL2		RNASEH2A		ATP6V1G2
TMEM173	DTX4	TELO2		CD209		BNIP3
TNFRSF10D	ATP6V1C2	THY1		GDF15		CASP5
TNFRSF11B	EGLN3	TOP3B		GNB3		DAB2IP
UBA6	DDIT4	UBR5		PMAIP1		DKK4
UBA7	IL17RB	WDR48		PPAT		DNM1L
UBE2K	CD24	AGAP2		RYK		DSPP
UBE2M	CXCL8	AIM2		TJP3		DTX2
UBE4B	ENPP4	BRIP1		UBA6		EFNA4
USP1	LIF	CALR		BNIP3		FMOD
ZNRD1	RAP1GAP	CARD6		CACNG1		FSCN1
ACTR3C	DEPTOR	CARD9		CENPX		FTL
AGAP2	SLC45A3	CIR1		CHMP4A		G6PC3
BABAM1	OCLN	CKS1B		CKS2		GDF15
BRAP	CREB3L1	DAAM1		EFNA4		HUWE1
CCNB3	CFD	ENO2		FTH1		IL21R
CCNG1	PPARG	IFNA1		LEFTY1		LMNB2
CD27	CCL20	KLRC2		LIG3		MAGI2
CD274	FGFR4	LTBR		RAD51D		MUTYH
CD82	CSF3	MMP13		RMI2		NCAM2
CDC14B	TNFRSF11A	MPP4		RSPO1		ORAI3
CDCA5	CCNE1	MSH3		SH2D2A		P2RX7
CDKN2D	SCIN	MTMR4		SLC7A11		PALB2
CETN2	CXCL2	NLRX1		ULBP1		PARP2
CX3CL1	MYB	PANX1		ZNRF3		PAX7
DAAM1	CLDN3	PFAS		AFP		PFN4
DAPK3	ANPEP	PGK1		DAAM1		PIAS3
DLX5	GATA4	PHLPP2		DNM1L		PPP5D1
DNM1L	GSTA1	POLM		GPCPD1		RASGRP4
DOCK2	NOS2	POLN		HIST1H3J		RXRA
EGLN2	CXCL3	PPP2R3B		ITGA11		SPTLC3
ELANE	HCAR1	RECK		MARCKSL1		TNFRSF10D
EME1	PDE4C	THBS4		NOD1		TOP3B
ETV5	LCN2	TNFRSF8		PHKA2		TTK
EXO1	SERPINA1	TNFRSF9		PPP2R3B		UBE2W
EYA1	EFNA2	TNFSF4		UBA2		USP1
FLNB	GDF15	TTI1		YBX3		WDR48
GART	C4BPA	UBE2E3		ALOX5AP		ANTXR2
GRK3	CDX2	UBE2F		CYTH3		APEX2
HCST	ESX1	UCP1		DERA		ATXN1L
HDAC6	NOTUM	UNG		DFFB		BIRC7
HMGA2	PIGR	VANGL1		DLST		CAMK1
IFNA5	ADH1C	ASAP1		GLYCTK		CARD6
IFNLR1	GSTA2	CAPN2		LDB1		CHMP4A
IRAK1	RSPO4	COL6A1		MAGI3		CREB5
ITGA11	ENTPD8	COL6A2		PPID		CYTH4
LIN37	MUC5AC	COL6A3		RAD51B		DAAM2
LIN52	HPN	CTSV		RNASEH2B		EIF4E2
LIN54	CCL25	DLG2		RNASEH2C		EME2
LIN9	F5	DNA2		USP1		ERG
LMNA	PPP1R1B	DNM3		CCNG2		FRAT2
LMNB1	ALDOB	DOCK4		CDK14		GREM2
MAP4K2	PLA2G2A	FLI1		GAS1		HIST1H3J
MPP4	SST	FLNA		HDAC11		HSPA1L
NLRC4	LEFTY1	GDF6		HDAC8		IFI16
P2RX7	MUC2	GDF9		PATJ		IQGAP2
PDCD1LG2	REG4	GPI		PBRM1		KDM6A
PER2		HCST		PCGF5		LDB1
PLK2		HMGA2		RAG1		LIMK1
PMAIP1		IL20RB		RASAL1		LTB
POLK		ITGA8		SLC3A2		MECOM
POLN		LIG1		SUPT3H		MFN1
PRICKLE1		LIMK1		TFE3		MYLK4
PRICKLE2		LMNB2		ZFPM2		NCKAP1L
RAD51C		MAP3K2		BCL11B		NFKBIE
RAET1E		MEFV		GREM2		NKD2
RANBP1		MUS81		HCST		NTHL1
RUNX3		NF2		MTMR7		NUDT5
S100A7		NOD1		OGDHL		NUDT9
SELL		NPNT		PCGF1		OTX1
SIAH1		PAICS		PCGF3		PKN2
SKAP1		PDIA3		PDE3B		POLR3C
SMC1B		PF4V1		RAD54L		POU5F1B
SYCP3		PMS2		SERPINA5		PPID
THY1		POLL		TOP3B		PRKAB2
TNFRSF10C		PSTPIP1		WEE2		RAB2A
TNFRSF18		RASSF1				RANBP1
TNFRSF1B		RYK				RAPGEF6
TOP3B		SACM1L				RASAL1
TRIM25		THBS3				RBCK1
TTI1		TMEM173				RECK
TTK		TNFSF9				RFNG
UBA2		TRIM25				RFXANK
UBA3						RNF43
UBE2E3						RPE
UBE2W						S100A7
ULBP1						SEM1
ULBP3						SERPINB5
WDR48						SLX1B
WEE1						SOX4
						SS18
						TNFRSF12A
						TRIM32
						TXNRD2
						UNG
						ZEB2
