# Supplementary material for: Single-Sample Node Entropy for Molecular Transition in Pre-deterioration Stage of Cancer
Source: Front Bioeng Biotechnol. 2020 Jul 14;8:809. doi: 10.3389/fbioe.2020.00809 (PMC7381145; doi:10.3389/fbioe.2020.00809)
Supplement: Supplementary file 6 [file Data_Sheet_2.ZIP › Supplymentary Table 2/Supplymentary Table 2.xlsx]

## Sheet: ESCA
Gene	logRANK_p	Using_Type
PER2	0.00499315	SNE
DAPK3	0.0380006	SNE
HCST	0.0443506	SNE
RAET1E	0.0443506	SNE
ULBP1	0.0443506	SNE
ULBP3	0.0443506	SNE
EFNA1	0.00021529	Expression
DHX58	0.000481536	Expression
RNF43	0.00120523	Expression
MYL3	0.00130133	Expression
CREB3L2	0.0022479	Expression
HK2	0.0024599	Expression
STAG2	0.00250357	Expression
IFNGR1	0.00262095	Expression
ZNRF3	0.00271394	Expression
CCL16	0.00318932	Expression
GNG10	0.00393879	Expression
HIST1H3A	0.00492725	Expression
MAP3K3	0.00501052	Expression
SLC25A5	0.00507776	Expression
MYH4	0.00553285	Expression
FLCN	0.00555933	Expression
IRAK1	0.00604249	Expression
FGA	0.00702435	Expression
HIST1H2BI	0.00827019	Expression
GRIN2B	0.00859138	Expression
SOCS5	0.0087457	Expression
DUSP1	0.00886069	Expression
PGK1	0.00936727	Expression
IFNA5	0.00943365	Expression
PPP3CA	0.00974473	Expression
ATP6V0D2	0.00978422	Expression
TGFBR2	0.0102876	Expression
PRKAA2	0.0105043	Expression
GNGT2	0.0106026	Expression
PKLR	0.0108596	Expression
GLG1	0.0116787	Expression
ATP1B3	0.0127367	Expression
CDK9	0.0135177	Expression
IFNAR1	0.0144341	Expression
HDAC11	0.0147464	Expression
PMAIP1	0.01512	Expression
TCF7	0.0152959	Expression
FANCC	0.0159298	Expression
ATG5	0.0162375	Expression
EDN2	0.0165677	Expression
INPP1	0.0166507	Expression
MAP1LC3B	0.0175534	Expression
ADORA1	0.0177196	Expression
CDKN2A	0.0177906	Expression
HIST1H2BE	0.0179685	Expression
PLCZ1	0.0179856	Expression
HSP90AB1	0.0180992	Expression
NOTUM	0.01814	Expression
GMPR	0.0189564	Expression
COL9A3	0.0195605	Expression
ATM	0.0201931	Expression
PIP4K2B	0.0208655	Expression
UBE2D2	0.0209576	Expression
RAB5C	0.0210188	Expression
VPS4A	0.0214424	Expression
PKN1	0.0216624	Expression
XCR1	0.0217535	Expression
TCL1B	0.0220438	Expression
NFATC2	0.0240783	Expression
GRB2	0.0241389	Expression
IDH3G	0.0243516	Expression
PPIF	0.0247626	Expression
COL6A5	0.0250104	Expression
CBR1	0.025024	Expression
ANAPC2	0.0252434	Expression
LLGL1	0.0254549	Expression
PALB2	0.0255342	Expression
EIF4E1B	0.0259851	Expression
IFNK	0.0260375	Expression
LCP2	0.0263179	Expression
STRADA	0.026546	Expression
JUNB	0.0267452	Expression
SSTR1	0.026784	Expression
TNFSF10	0.0270419	Expression
MICOS10-NBL1	0.0275276	Expression
ATP2A1	0.0288977	Expression
HIST1H2BM	0.0294511	Expression
MAVS	0.0306728	Expression
CCL1	0.0316782	Expression
MGST2	0.0322267	Expression
WNT8A	0.0324302	Expression
SPOP	0.0324953	Expression
CLEC6A	0.0328953	Expression
CLDN17	0.0331816	Expression
AKT2	0.033385	Expression
HCAR2	0.0334498	Expression
ORAI2	0.0335629	Expression
THBD	0.0335895	Expression
RAPGEF4	0.0339742	Expression
CUL7	0.0340537	Expression
RUNX3	0.0340643	Expression
PIK3CB	0.0340672	Expression
DUT	0.03424	Expression
PCYT1A	0.0343904	Expression
SGPL1	0.0349514	Expression
SH2D2A	0.0349884	Expression
ASAP1	0.0357519	Expression
BMP10	0.0359802	Expression
NAMPT	0.0362245	Expression
KIR2DL4	0.0366889	Expression
TRIM37	0.0367226	Expression
AMH	0.0369812	Expression
FOS	0.0378475	Expression
ALDOA	0.0382103	Expression
SMARCAD1	0.0387884	Expression
ALOX5AP	0.0389607	Expression
PRR5	0.0389679	Expression
CGAS	0.039081	Expression
GART	0.0398302	Expression
AVP	0.0401451	Expression
POLN	0.0402363	Expression
IFI30	0.0409837	Expression
RASAL3	0.04162	Expression
SULT1A4	0.0420191	Expression
POLI	0.0420941	Expression
CSF2RA	0.0426	Expression
POLR2D	0.0426231	Expression
PAPSS1	0.0429262	Expression
S1PR2	0.0430088	Expression
MAPKAP1	0.0433744	Expression
GADD45B	0.0440419	Expression
GYPA	0.0441887	Expression
NF1	0.0449931	Expression
IFNB1	0.0461677	Expression
CSNK1A1	0.0464644	Expression
FGF5	0.0470088	Expression
VDAC2	0.0471661	Expression
VCAN	0.0475675	Expression
CTSO	0.0482568	Expression
DLG4	0.0484823	Expression
EREG	0.0489287	Expression
TGFB3	0.0493222	Expression
PGAM1	0.0494275	Expression
RAC2	0.0495983	Expression
USP25	0.0497586	Expression
GRIA3	0.0498567	Expression
EME1	0.0498862	Expression

## Sheet: HNSC
Gene	logRANK_p	Using_Type
FLNB	0.00518598	SNE
CKS2	0.00733145	SNE
PALB2	0.00785168	SNE
CCNB3	0.00897089	SNE
PLK2	0.0107449	SNE
TNFSF4	0.0137891	SNE
RFC2	0.0161833	SNE
PKMYT1	0.0173319	SNE
RAD9B	0.0185423	SNE
CKS1B	0.0196983	SNE
HMGA2	0.0217021	SNE
IL20RB	0.0295667	SNE
TTI1	0.0307999	SNE
XRCC2	0.0337908	SNE
PGK1	0.0342022	SNE
HIST1H2AJ	0.0381205	SNE
ASAP1	0.0420778	SNE
RASSF5	0.0438773	SNE
POLL	0.0463186	SNE
WDR48	0.0499782	SNE
EIF4E	0.000257329	Expression
MARVELD2	0.000640307	Expression
DCTD	0.000728287	Expression
MAP3K12	0.000951156	Expression
RAD23B	0.00100176	Expression
ADRB3	0.00109147	Expression
CPB2	0.00124393	Expression
CDK2	0.00139262	Expression
RMI1	0.00182087	Expression
DTX1	0.0018698	Expression
GRK5	0.0020696	Expression
ALDOA	0.00209953	Expression
LIN9	0.00212591	Expression
HPRT1	0.002255	Expression
GTF2H3	0.00226978	Expression
RFC5	0.00240482	Expression
LAMC3	0.0024548	Expression
TRAF4	0.00281697	Expression
ITGA2B	0.00310221	Expression
HNRNPK	0.00311242	Expression
BCL10	0.00377368	Expression
CHRM5	0.00381876	Expression
FZD9	0.00412931	Expression
CUL2	0.00490745	Expression
IL16	0.00502495	Expression
ZAP70	0.00527223	Expression
LMO2	0.00527758	Expression
HOXD10	0.00573343	Expression
MAP1LC3A	0.0059867	Expression
SGMS1	0.00599888	Expression
PIGR	0.00606097	Expression
PTCRA	0.00628226	Expression
CHMP1B	0.00676894	Expression
TGIF2	0.00702752	Expression
MARVELD3	0.00708351	Expression
GPI	0.0072835	Expression
AREG	0.00786942	Expression
ITGA3	0.00788568	Expression
ACSL4	0.00876688	Expression
FASLG	0.00882946	Expression
GNA13	0.00891134	Expression
PFKP	0.00893993	Expression
HIST1H2AJ	0.00939018	Expression
PGK1	0.0100351	Expression
IFNAR1	0.0101549	Expression
TAOK1	0.0104171	Expression
RAD51	0.0108958	Expression
DKK1	0.0109686	Expression
PPAT	0.0109961	Expression
ITGA2	0.0110564	Expression
CYP2A6	0.0111817	Expression
ADCY4	0.0112522	Expression
CKS2	0.0115126	Expression
MAPK6	0.0116009	Expression
TRIP12	0.0116913	Expression
EVL	0.0117045	Expression
FHIT	0.0117063	Expression
RPE	0.0124894	Expression
UBE2D3	0.0127702	Expression
ARID2	0.0129063	Expression
POLN	0.0131797	Expression
FLI1	0.0132139	Expression
TFAM	0.0135347	Expression
BATF	0.013645	Expression
LAT	0.0136584	Expression
CCND2	0.0140836	Expression
CPT1C	0.0143516	Expression
F2RL2	0.0146495	Expression
CD82	0.0148558	Expression
SESN1	0.0149163	Expression
TNFAIP3	0.0149419	Expression
CLDN5	0.0152238	Expression
POLR2B	0.0153016	Expression
TJP2	0.0156842	Expression
RAD23A	0.0158234	Expression
ENO1	0.0160001	Expression
DCK	0.0174502	Expression
MASP1	0.0175256	Expression
NRG3	0.0180507	Expression
PYGL	0.0182915	Expression
KLKB1	0.0183496	Expression
POLR1B	0.0197629	Expression
CTSK	0.0198952	Expression
HTR6	0.0201618	Expression
TGFB3	0.0201971	Expression
RASAL3	0.0202908	Expression
UBE2R2	0.020462	Expression
NBN	0.0204715	Expression
RASGRP2	0.0206594	Expression
CD22	0.0218931	Expression
SESN3	0.0220764	Expression
RDX	0.0220775	Expression
CD5	0.0221102	Expression
POLR2D	0.0225236	Expression
LPAR3	0.0231885	Expression
JAM2	0.0234536	Expression
PSME3	0.0238618	Expression
CXCR6	0.0240171	Expression
EPHA2	0.0245162	Expression
AIRE	0.0248809	Expression
NOTUM	0.025025	Expression
STK3	0.0251932	Expression
CCNA2	0.0253339	Expression
EGLN1	0.0253449	Expression
MUC5B	0.025704	Expression
RAD21	0.0259514	Expression
CYP3A5	0.0264292	Expression
YES1	0.0264803	Expression
FST	0.0269698	Expression
HDDC3	0.0269713	Expression
LAMB4	0.0273158	Expression
RFC3	0.0285766	Expression
RPEL1	0.0290188	Expression
RAD9A	0.0291448	Expression
NFKBIA	0.0292889	Expression
CDC6	0.0300453	Expression
MAP1LC3B	0.0303157	Expression
SMAD3	0.0305405	Expression
NCSTN	0.0307369	Expression
TWIST2	0.0310409	Expression
NPR2	0.0311712	Expression
CACNA1A	0.0314913	Expression
MAP4K2	0.0316162	Expression
RGMB	0.0317766	Expression
STAM	0.0317807	Expression
MYL4	0.0319453	Expression
MYLK	0.0319867	Expression
CCNT1	0.0324406	Expression
PCK2	0.0325228	Expression
MEIS1	0.0329527	Expression
NLGN4Y	0.0336342	Expression
CDC23	0.0336375	Expression
DDIT4	0.0338604	Expression
PGAM5	0.0340861	Expression
LUM	0.0343518	Expression
FARP2	0.0344067	Expression
YBX3	0.0344778	Expression
MMP13	0.0345372	Expression
IL18RAP	0.0353615	Expression
KLRD1	0.0357564	Expression
PLCB2	0.0359044	Expression
POLD3	0.0360038	Expression
TRIM32	0.0362707	Expression
TBPL2	0.0364938	Expression
GRIA3	0.0365134	Expression
CDK1	0.0367433	Expression
IFNG	0.0368771	Expression
NAMPT	0.037126	Expression
MPP4	0.0372477	Expression
ADRA2A	0.0374011	Expression
PPP3R1	0.0376533	Expression
DNM2	0.0377929	Expression
PPIL2	0.0380246	Expression
NLGN2	0.0384189	Expression
TRPV2	0.038639	Expression
ETS2	0.0390418	Expression
CBR1	0.0392372	Expression
VEGFA	0.0392859	Expression
RHOBTB1	0.0395456	Expression
GNAI3	0.0395536	Expression
GNG10	0.0396383	Expression
ADH5	0.0397226	Expression
FAN1	0.0397714	Expression
CD2	0.0397801	Expression
MMP2	0.0400671	Expression
CREB1	0.040301	Expression
C6	0.0403852	Expression
GDF3	0.0403882	Expression
CD247	0.0409559	Expression
RNF43	0.0410944	Expression
CALML3	0.0415447	Expression
IL10RB	0.0416398	Expression
IFI30	0.0419954	Expression
PKLR	0.042024	Expression
POLE3	0.0421826	Expression
MOB1A	0.0422095	Expression
SKP2	0.0423817	Expression
GNB3	0.0424292	Expression
ATF1	0.0426011	Expression
RFNG	0.0426712	Expression
CACNA2D3	0.0428028	Expression
LTBR	0.0432321	Expression
ADAM17	0.0433035	Expression
CD3E	0.0437853	Expression
GNGT2	0.0441003	Expression
MAP2K1	0.0442437	Expression
RBL1	0.0444346	Expression
PHKA2	0.0444556	Expression
CACNG7	0.045013	Expression
CAMK2D	0.0450183	Expression
GDF7	0.0453053	Expression
EGFR	0.0454719	Expression
CD6	0.0456001	Expression
CERS6	0.0458053	Expression
PCGF3	0.0458463	Expression
RUNX1T1	0.046	Expression
MMP16	0.0464153	Expression
RSPO1	0.0464282	Expression
ANAPC10	0.0468761	Expression
CD3G	0.0473708	Expression
TNFRSF10B	0.0480376	Expression
L1CAM	0.0483722	Expression
SPHK1	0.0485602	Expression
FMOD	0.0486161	Expression
SMARCA4	0.0486408	Expression
HCST	0.0488363	Expression
PFKM	0.0489873	Expression
CASTOR1	0.0498378	Expression

## Sheet: READ
Gene	logRANK_p	Using_Type
PALB2	0.00322606	SNE
RAD54L	0.00559603	SNE
POLN	0.00704082	SNE
CENPX	0.0139083	SNE
SLC7A11	0.0262116	SNE
ULBP1	0.0310247	SNE
HCST	0.0310247	SNE
IDH3G	0.0328602	SNE
RANBP1	0.0384887	SNE
MMP13	0.0391353	SNE
PPIP5K2	9.20881e-05	Expression
PALB2	0.000397786	Expression
CDC7	0.000413812	Expression
RFC1	0.000675714	Expression
ARPC1B	0.00090001	Expression
ARF1	0.00104535	Expression
SIPA1	0.00132661	Expression
PDE6D	0.00149934	Expression
PANX1	0.00172446	Expression
SMAD1	0.0017323	Expression
DLAT	0.00185826	Expression
HIST4H4	0.00187392	Expression
CLDN20	0.00190325	Expression
ATP6V1F	0.00190663	Expression
TXK	0.00195466	Expression
PRKACA	0.00214778	Expression
MFN1	0.00220442	Expression
EML4	0.00232689	Expression
PHF10	0.00233113	Expression
CD63	0.00252396	Expression
ORAI3	0.0030143	Expression
KLRC3	0.00306593	Expression
BIRC3	0.0035592	Expression
MAGI3	0.00366307	Expression
E2F2	0.00374969	Expression
PGF	0.0038316	Expression
GSTO1	0.00385062	Expression
BCR	0.00417777	Expression
CREB1	0.00456642	Expression
GTSE1	0.00500019	Expression
BIRC2	0.00518291	Expression
GABARAPL2	0.00529814	Expression
ASAP2	0.00537259	Expression
IL17C	0.00542224	Expression
SIKE1	0.00585193	Expression
CIITA	0.00599986	Expression
PIK3C2A	0.00600886	Expression
ANAPC1	0.00618675	Expression
NUDT16	0.00622504	Expression
MPP4	0.00628888	Expression
RXRB	0.00630164	Expression
FLNB	0.00639675	Expression
MASP2	0.00643306	Expression
VANGL1	0.00652683	Expression
CCR6	0.00652897	Expression
RASA1	0.00685451	Expression
PPAT	0.00773592	Expression
HIST1H3A	0.00777124	Expression
EREG	0.00778854	Expression
HIPK4	0.00791324	Expression
FANCF	0.00806847	Expression
PLA2G6	0.00807279	Expression
DUSP16	0.00817752	Expression
LPIN1	0.00840428	Expression
PTPN5	0.00847462	Expression
KLHL9	0.00859147	Expression
SHC3	0.00914831	Expression
ITGA2	0.00917215	Expression
CYP2C19	0.00924041	Expression
NPPA	0.00937417	Expression
CNTF	0.00952581	Expression
FGF16	0.00972699	Expression
UGT1A10	0.00985974	Expression
BCL6	0.00989641	Expression
XRCC6	0.0099626	Expression
MRE11	0.0103891	Expression
PATJ	0.010424	Expression
SPTAN1	0.010527	Expression
PCGF2	0.0106493	Expression
FANCD2	0.0107724	Expression
PTCRA	0.0107835	Expression
UBE4A	0.0109296	Expression
GLP1R	0.0112994	Expression
MCM6	0.0115524	Expression
TUBB1	0.0116682	Expression
SRSF1	0.0116783	Expression
LRP6	0.0119375	Expression
RMI1	0.0119831	Expression
EWSR1	0.0120621	Expression
DAPP1	0.0121274	Expression
LGR4	0.0121682	Expression
FANCE	0.01233	Expression
ELANE	0.0125011	Expression
USP1	0.012547	Expression
IL17B	0.0127497	Expression
TFDP2	0.0140085	Expression
POU5F1	0.0144589	Expression
PFN2	0.014572	Expression
C7	0.0145733	Expression
MAPKAPK2	0.01462	Expression
ALDOA	0.0149781	Expression
REL	0.0150819	Expression
VHL	0.0150822	Expression
PIGR	0.0157727	Expression
RBPJL	0.0163213	Expression
DPYS	0.016427	Expression
ALDOB	0.0164903	Expression
GDA	0.0168275	Expression
BMP2	0.0170409	Expression
TAF15	0.0172288	Expression
RRAGD	0.0177283	Expression
TUBA4A	0.0178412	Expression
PPARG	0.0179581	Expression
RAD50	0.0182076	Expression
UIMC1	0.018613	Expression
DIAPH3	0.0186201	Expression
ITPR3	0.0191655	Expression
POLD3	0.0192465	Expression
CALML4	0.0193151	Expression
MTMR4	0.0196167	Expression
PHKB	0.0196316	Expression
PLK4	0.0196687	Expression
JAK1	0.0197335	Expression
GUCY2C	0.0197345	Expression
CDC6	0.0198429	Expression
GNB2	0.0199672	Expression
MYLPF	0.0205469	Expression
MTMR8	0.0210183	Expression
INVS	0.0211794	Expression
AGRN	0.0218583	Expression
SYNJ2	0.0219427	Expression
GCLC	0.0219456	Expression
TPCN2	0.0224175	Expression
GNB3	0.0224622	Expression
CD1D	0.0225246	Expression
XPC	0.0225273	Expression
ACTB	0.0225371	Expression
SMAD5	0.0230218	Expression
ARID1B	0.0231131	Expression
CTNNA1	0.0232727	Expression
TIMP1	0.0236475	Expression
HIST2H2AB	0.0236493	Expression
LAMA1	0.0238935	Expression
GUK1	0.0240734	Expression
CD14	0.0245395	Expression
CDH1	0.0246429	Expression
RFXAP	0.0247075	Expression
SMC1B	0.0247123	Expression
BCL2	0.0248206	Expression
UBA3	0.0253804	Expression
CACNA2D4	0.0254305	Expression
ORC3	0.0257963	Expression
CD1A	0.025818	Expression
TNFSF9	0.026115	Expression
PRKCA	0.0261202	Expression
SLC22A4	0.0262349	Expression
GBP1	0.026611	Expression
AFF1	0.0269856	Expression
ERCC4	0.0271831	Expression
MAPK14	0.0272236	Expression
MYL9	0.0277326	Expression
LIMK1	0.0285431	Expression
CRKL	0.028678	Expression
GSTM3	0.0289522	Expression
ADAM17	0.0293186	Expression
SLC7A11	0.0299532	Expression
DPF1	0.0305204	Expression
PPIP5K1	0.0307427	Expression
FZD2	0.0307942	Expression
INHBE	0.0313375	Expression
TRIM71	0.0314381	Expression
ID3	0.0315706	Expression
CXCL13	0.0320388	Expression
CCL22	0.0320527	Expression
ROCK2	0.032917	Expression
TRPM7	0.0331522	Expression
PKN2	0.0333609	Expression
RUVBL1	0.0340414	Expression
TAB1	0.0341927	Expression
NCR2	0.0343529	Expression
CALM3	0.034424	Expression
CD81	0.0344667	Expression
ALDH3B1	0.0345107	Expression
GRIA1	0.0354005	Expression
MSTN	0.0355715	Expression
TLN2	0.035685	Expression
DEPDC5	0.0359922	Expression
IDH3G	0.0362569	Expression
SLC22A5	0.0364364	Expression
FGF5	0.036505	Expression
HSPB1	0.0370024	Expression
BUB1B	0.0370838	Expression
AGPAT1	0.0372864	Expression
PPIL2	0.0374793	Expression
JMJD7-PLA2G4B	0.0378287	Expression
ACACA	0.0380467	Expression
AZI2	0.0381538	Expression
DVL1	0.0385744	Expression
TRAF6	0.0386374	Expression
GPCPD1	0.0386553	Expression
SLX4	0.0388323	Expression
ADIPOR2	0.0390266	Expression
HIST1H2BM	0.0392643	Expression
WDR59	0.039266	Expression
CACNG8	0.0395797	Expression
EIF4E2	0.0395898	Expression
TOPBP1	0.0400716	Expression
IL15	0.0400865	Expression
STAT1	0.0401526	Expression
BRIP1	0.0401661	Expression
DVL3	0.0403596	Expression
APEX2	0.0404034	Expression
GDF7	0.0406214	Expression
SLC44A3	0.0406311	Expression
UBE2S	0.0406825	Expression
FCER2	0.0409519	Expression
POMC	0.0409545	Expression
POLR3E	0.0412101	Expression
CD8A	0.041251	Expression
TMSB4Y	0.0412667	Expression
PCGF6	0.0416194	Expression
MYH15	0.042158	Expression
HHEX	0.0422505	Expression
LRP2	0.0425199	Expression
GTF2A1	0.0426509	Expression
LIMD1	0.0426876	Expression
HIST3H3	0.0429715	Expression
POLR3F	0.043087	Expression
LIMK2	0.0432353	Expression
PFAS	0.0433714	Expression
SHC4	0.0434483	Expression
MAPK9	0.0435877	Expression
IGFBP3	0.0438239	Expression
GTF2H1	0.0438609	Expression
CDC27	0.0439382	Expression
SYNJ1	0.044025	Expression
PI4K2A	0.0442982	Expression
KIF23	0.0443054	Expression
BABAM2	0.0445693	Expression
WEE2	0.0446618	Expression
GRM3	0.044715	Expression
NOG	0.0448712	Expression
ESR2	0.0449306	Expression
NLGN3	0.0449901	Expression
ANAPC4	0.045165	Expression
MTMR2	0.045205	Expression
XCL1	0.0453863	Expression
CDKN1B	0.0456079	Expression
FANCC	0.0457221	Expression
DLG4	0.0461211	Expression
POLA1	0.0461601	Expression
RCHY1	0.0465491	Expression
TFAP4	0.0467499	Expression
HERC4	0.0471286	Expression
NFYA	0.0471822	Expression
TFPI	0.0474868	Expression
PPP2R5B	0.0477139	Expression
GIPR	0.047925	Expression
HERC1	0.0480728	Expression
PLA2G4E	0.0484919	Expression
LAMTOR4	0.0485579	Expression
ARHGAP17	0.0489517	Expression
PCGF1	0.0490219	Expression
IDH3A	0.0494273	Expression
E2F3	0.0498023	Expression
FANCA	0.049986	Expression

## Sheet: UCEC
Gene	logRANK_p	Using_Type
ENO4	5.76114e-05	SNE
PARVG	0.000425333	SNE
LTB	0.000604659	SNE
WTIP	0.00418303	SNE
TCL1B	0.00512755	SNE
ELK4	0.00752898	SNE
MUTYH	0.0154093	SNE
TNFSF18	0.0163694	SNE
PPM1B	0.0175043	SNE
RFC2	0.0177177	SNE
GDF15	0.0202902	SNE
BIRC7	0.0216451	SNE
IQGAP3	0.0289403	SNE
RECK	0.0366891	SNE
ERG	0.0387412	SNE
DSPP	0.0395013	SNE
NTHL1	0.0413418	SNE
RAPGEF6	0.0416912	SNE
RAPGEF5	0.0480835	SNE
P2RX4	3.27655e-07	Expression
L1CAM	6.28452e-07	Expression
CD3D	8.6711e-06	Expression
YWHAE	1.16715e-05	Expression
FZD10	1.35795e-05	Expression
IDNK	1.83367e-05	Expression
TUBB4A	2.50224e-05	Expression
CACNA1B	2.65554e-05	Expression
CDKN2B	3.27691e-05	Expression
PLA2G4B	3.56197e-05	Expression
FEV	3.70135e-05	Expression
ADA	4.09748e-05	Expression
ID3	4.22197e-05	Expression
CER1	4.24193e-05	Expression
ACACB	5.30894e-05	Expression
ZAP70	6.27825e-05	Expression
CYFIP2	6.67303e-05	Expression
IL20RA	7.07972e-05	Expression
CDKN2A	7.62471e-05	Expression
ANAPC4	8.45782e-05	Expression
INHBE	9.25533e-05	Expression
IHH	0.000102658	Expression
E2F1	0.000124606	Expression
CD3E	0.000126837	Expression
SAT2	0.000139477	Expression
ESR1	0.000144645	Expression
ALK	0.000145276	Expression
CXCR3	0.000156163	Expression
INPP4A	0.000164541	Expression
SIX1	0.000171136	Expression
TNFSF12	0.000187299	Expression
BATF	0.000189086	Expression
CCL5	0.000193037	Expression
ESPL1	0.000194437	Expression
TIGIT	0.000200025	Expression
TJP3	0.00023689	Expression
FOXO6	0.000247455	Expression
ICOS	0.00025226	Expression
CCNE1	0.000264425	Expression
MCM4	0.000264432	Expression
PARVG	0.000273098	Expression
RPS6	0.000278296	Expression
PHKA1	0.000284646	Expression
SHH	0.00030117	Expression
CXCR6	0.000331582	Expression
GMPS	0.000332996	Expression
DGKG	0.000345805	Expression
PLPP2	0.000350698	Expression
CD2	0.000355013	Expression
COL4A4	0.000372726	Expression
PGR	0.000384025	Expression
TP73	0.000399982	Expression
CACNA2D2	0.000403697	Expression
MRAS	0.00041096	Expression
BAK1	0.000455511	Expression
GNB5	0.000465402	Expression
RAC3	0.000466248	Expression
KLRC1	0.000473164	Expression
CACNG1	0.000482488	Expression
GPCPD1	0.000494921	Expression
SOX17	0.000498457	Expression
IGF2BP1	0.000508677	Expression
FASLG	0.000524685	Expression
CBY1	0.000539074	Expression
PLCB4	0.000576133	Expression
SH2D1A	0.000598714	Expression
PRKCI	0.00061817	Expression
ANAPC1	0.000636114	Expression
CD6	0.000669395	Expression
FGF1	0.000693058	Expression
GCK	0.000700937	Expression
G6PC3	0.000705173	Expression
CCL4	0.000712909	Expression
PRUNE1	0.000724129	Expression
IFNL1	0.000734903	Expression
ITK	0.000735861	Expression
STAT6	0.000745667	Expression
GFAP	0.000790314	Expression
VIM	0.00081169	Expression
COMP	0.000819179	Expression
ADCY9	0.000826694	Expression
POLR1B	0.000827936	Expression
PGK2	0.000837341	Expression
PTPN7	0.000863336	Expression
MAP1LC3C	0.0008651	Expression
IL20RB	0.00087919	Expression
CTLA4	0.000895702	Expression
LMO2	0.000905695	Expression
HIST1H3A	0.000922327	Expression
LRRC4	0.000943846	Expression
SLC8A1	0.000973914	Expression
ADRA1B	0.00100107	Expression
POLR3C	0.00104321	Expression
IRAK4	0.00104949	Expression
MDM2	0.00105067	Expression
CTSV	0.00106138	Expression
IL12RB1	0.00106441	Expression
SPN	0.00109766	Expression
PRKDC	0.00110085	Expression
S100A9	0.0011416	Expression
PAX3	0.00116385	Expression
TNFRSF14	0.00119031	Expression
PRL	0.00119828	Expression
UPP2	0.00122178	Expression
SLC45A3	0.00126271	Expression
RASGRF1	0.00127084	Expression
STK3	0.00127579	Expression
HLA-DMB	0.00128145	Expression
USP21	0.00131729	Expression
GRK1	0.00132065	Expression
PLA2G10	0.00134374	Expression
GDF6	0.00135127	Expression
TUBB2B	0.00137227	Expression
NUDT2	0.0013831	Expression
DGKE	0.00139428	Expression
GNAL	0.00139926	Expression
HTR2C	0.00141769	Expression
PSEN1	0.0014313	Expression
THBS3	0.00143757	Expression
RASAL3	0.00149128	Expression
WNT8A	0.00150314	Expression
C9	0.00150534	Expression
CD38	0.00156912	Expression
PIGR	0.00167902	Expression
PIAS4	0.00173271	Expression
IGSF5	0.00173555	Expression
ADCYAP1R1	0.00174378	Expression
PRR5	0.00174393	Expression
PRNP	0.00174583	Expression
SPHK2	0.00175367	Expression
GDF7	0.00175749	Expression
PIP5K1C	0.00176098	Expression
BUB1	0.00181022	Expression
IKBKG	0.001842	Expression
CCR5	0.00187281	Expression
MGST2	0.00188921	Expression
MDH1	0.00199305	Expression
C4BPA	0.0020809	Expression
PPAT	0.00209865	Expression
GABBR2	0.00211675	Expression
RASAL1	0.00215643	Expression
OGG1	0.00218725	Expression
KIF23	0.00219531	Expression
PSTPIP1	0.00223028	Expression
CD37	0.00225761	Expression
IFNB1	0.00232235	Expression
GLS	0.00232285	Expression
RPA4	0.00238995	Expression
GBP5	0.00240377	Expression
CD5	0.00241004	Expression
COL4A3	0.00243764	Expression
RSPO4	0.00251461	Expression
TXN	0.00253945	Expression
SLC11A2	0.0025855	Expression
CLDN1	0.00261444	Expression
DIAPH2	0.00269251	Expression
NRXN1	0.00285098	Expression
CACNA1E	0.00292455	Expression
GTF2IRD1	0.00293542	Expression
CKS1B	0.00299386	Expression
MPG	0.00299548	Expression
HLA-A	0.00302009	Expression
PDIA3	0.00308818	Expression
PARVA	0.00309764	Expression
CDC25B	0.0031243	Expression
COL9A2	0.00318955	Expression
PAK3	0.00336049	Expression
WAS	0.00336672	Expression
MTMR6	0.00337306	Expression
CD8A	0.00349153	Expression
SENP2	0.00352546	Expression
ITGAL	0.00354499	Expression
SIRT3	0.00355267	Expression
TRDN	0.00356565	Expression
IGF1	0.00357966	Expression
BMP7	0.0037261	Expression
PAPSS1	0.00372671	Expression
LCK	0.00379926	Expression
CTSW	0.00382886	Expression
IL2RB	0.00384135	Expression
RFC4	0.00385064	Expression
CXCL5	0.00388886	Expression
CD27	0.00406313	Expression
DEGS1	0.00416758	Expression
APBB1IP	0.0041815	Expression
IL5RA	0.00423357	Expression
CMPK2	0.00434145	Expression
PDCD1	0.00436251	Expression
UMPS	0.00445712	Expression
ADORA1	0.00446921	Expression
MAP3K3	0.00448251	Expression
MAPT	0.00453434	Expression
DLL3	0.00454556	Expression
RET	0.00457049	Expression
LIN37	0.00460044	Expression
PI4KB	0.00461192	Expression
STK11	0.0046445	Expression
SIRT6	0.0046577	Expression
WNT3	0.00473352	Expression
CD7	0.00474316	Expression
MIOS	0.00474984	Expression
CLEC1B	0.0047711	Expression
ADH6	0.00477141	Expression
CD244	0.00483717	Expression
MAGI1	0.00484852	Expression
ATP1B3	0.00485602	Expression
ASAP3	0.00495587	Expression
GRIN2C	0.0049856	Expression
GPX4	0.00507059	Expression
DUSP6	0.00507677	Expression
RBPJ	0.00508144	Expression
LTA	0.00515605	Expression
S1PR4	0.00515769	Expression
CXCL9	0.00521215	Expression
YWHAZ	0.0052387	Expression
TTI1	0.00528143	Expression
TTK	0.00530743	Expression
NTNG1	0.00535592	Expression
SEM1	0.00537753	Expression
RYR1	0.00541976	Expression
EIF2AK2	0.00545038	Expression
TLR4	0.00545572	Expression
MYH15	0.00551711	Expression
UBE2C	0.00552702	Expression
TACR3	0.0056554	Expression
CLDN6	0.00568757	Expression
MYBL2	0.00570783	Expression
TBX21	0.00576629	Expression
CFD	0.00577033	Expression
JMJD7-PLA2G4B	0.00586647	Expression
PLA2G2C	0.00590004	Expression
GIT1	0.00592188	Expression
SNAP23	0.00606506	Expression
ARPC2	0.00607942	Expression
IRF4	0.00609491	Expression
FGF23	0.00609831	Expression
CTPS1	0.00613787	Expression
PLCD4	0.00626441	Expression
MAP2K2	0.00629105	Expression
CISH	0.00637238	Expression
INPP5K	0.00638476	Expression
PDE7B	0.00639727	Expression
ACSL3	0.00642694	Expression
PLCE1	0.00645855	Expression
RARA	0.00651468	Expression
ALOX5AP	0.00651607	Expression
DAPK3	0.00652395	Expression
FZD7	0.00662184	Expression
CD63	0.00666517	Expression
PRIM2	0.00672623	Expression
RGL1	0.00675951	Expression
PRF1	0.006783	Expression
CCL17	0.00681118	Expression
LCP2	0.00681838	Expression
TNFRSF9	0.00684467	Expression
GP9	0.0068935	Expression
PPP3R1	0.00697822	Expression
IL32	0.00710913	Expression
ID4	0.00721409	Expression
CLDN9	0.00721655	Expression
PAX7	0.00723015	Expression
CD247	0.00723115	Expression
ADRA2A	0.00723182	Expression
NCKAP1L	0.00723452	Expression
IRS4	0.00725207	Expression
CDS1	0.0075074	Expression
CREB3L1	0.00753421	Expression
PRCC	0.00754313	Expression
MLF1	0.00756056	Expression
AVPR2	0.00767249	Expression
IL4	0.00773038	Expression
FOXP3	0.0077443	Expression
FZR1	0.00776932	Expression
CD1C	0.00779043	Expression
SFN	0.00781642	Expression
AK2	0.00791642	Expression
FAAP24	0.0079953	Expression
NLGN1	0.00811089	Expression
NT5E	0.00814723	Expression
AGPAT1	0.00820108	Expression
DPF1	0.00821127	Expression
SOST	0.00825172	Expression
AKT2	0.00830793	Expression
CACNG8	0.00837057	Expression
NEIL1	0.00839149	Expression
PDE1B	0.00840412	Expression
TNFRSF4	0.00851327	Expression
PPIF	0.00853636	Expression
BAMBI	0.00873601	Expression
MFN1	0.00877187	Expression
CTNNA3	0.00880958	Expression
ATP6V1G2	0.00882051	Expression
GNA14	0.00887034	Expression
CRB3	0.00888984	Expression
ATP6V1E2	0.00889652	Expression
SST	0.0089778	Expression
PLA2G12B	0.00899388	Expression
CTNNA2	0.00914852	Expression
TOPBP1	0.00923653	Expression
FERMT3	0.00928412	Expression
ITGAE	0.00945201	Expression
UBE2J1	0.00945285	Expression
PRKAA2	0.0094546	Expression
NFYC	0.00952509	Expression
PLK1	0.00953833	Expression
CARD14	0.009627	Expression
TGIF2	0.00966994	Expression
IL2RG	0.00975381	Expression
CTSZ	0.00982155	Expression
SLC44A2	0.0098779	Expression
DNMT3A	0.00990701	Expression
ITGA7	0.00991542	Expression
GH1	0.00993344	Expression
GZMB	0.00995839	Expression
CD3G	0.00996358	Expression
MFNG	0.0100086	Expression
ENPP3	0.010016	Expression
RPS6KA1	0.0101429	Expression
AHR	0.0102356	Expression
ADH4	0.0102613	Expression
CCL22	0.0102662	Expression
CCDC6	0.0103158	Expression
C3	0.0105025	Expression
GRM3	0.0105154	Expression
IRAK1	0.0107317	Expression
CLDN16	0.0107464	Expression
FRMD1	0.0107549	Expression
TIMP3	0.0108146	Expression
SLC39A14	0.0109224	Expression
DDB2	0.0111102	Expression
HMGCR	0.0111762	Expression
RRM2	0.0112472	Expression
IQGAP3	0.0113144	Expression
PLA2G4F	0.01135	Expression
RECK	0.0114268	Expression
SETDB1	0.011528	Expression
TRPC6	0.0115655	Expression
CNGA4	0.0116572	Expression
NUMB	0.0118032	Expression
GRB2	0.0118326	Expression
IL21R	0.011997	Expression
SERPINA5	0.012075	Expression
PC	0.0121795	Expression
IFNL2	0.0122774	Expression
POLR2G	0.0125294	Expression
CAD	0.0126343	Expression
NOS1	0.012647	Expression
CADM1	0.0127614	Expression
SLC2A4	0.0128512	Expression
SPATA13	0.0130139	Expression
ERN1	0.0130284	Expression
SRD5A2	0.0130325	Expression
MSH6	0.0131092	Expression
ETS2	0.0134643	Expression
CDCA5	0.0134871	Expression
YWHAB	0.0135606	Expression
E2F5	0.013589	Expression
TRAF3IP2	0.0137124	Expression
GSTA3	0.0137223	Expression
E2F3	0.0140241	Expression
CYCS	0.0141002	Expression
HIST1H2AL	0.0141087	Expression
ADCY8	0.0141873	Expression
ACER1	0.0142647	Expression
DDX58	0.0142705	Expression
SPATA2	0.0142941	Expression
DOT1L	0.014358	Expression
XRCC4	0.0143961	Expression
TBPL2	0.0145898	Expression
NCF4	0.0145936	Expression
GTF2A2	0.014729	Expression
PPP2R3A	0.0147298	Expression
CXCL17	0.0147395	Expression
GAB2	0.0148532	Expression
OTX1	0.0148992	Expression
PLA2G2D	0.0149046	Expression
MSH2	0.0149375	Expression
MRVI1	0.0150023	Expression
PTCH1	0.0151089	Expression
MAPK4	0.0151859	Expression
CEBPA	0.0151956	Expression
BBC3	0.0152559	Expression
IL11	0.0152793	Expression
HPGDS	0.0152915	Expression
ESRRB	0.0153929	Expression
AMPD2	0.0154321	Expression
TUBB4B	0.0154538	Expression
ATP6V1B1	0.0154551	Expression
CYBA	0.0155196	Expression
FTL	0.0155737	Expression
CTSK	0.0156515	Expression
TLR3	0.0156829	Expression
OAS3	0.0157548	Expression
CXCL6	0.0158214	Expression
EML4	0.0159712	Expression
HIPK3	0.0160547	Expression
CACNG2	0.0161446	Expression
ITPKC	0.0162215	Expression
SERPIND1	0.016346	Expression
SMAD9	0.0165669	Expression
MS4A2	0.0165899	Expression
SERPINB2	0.0166035	Expression
NME3	0.016642	Expression
ADRA2B	0.0166543	Expression
FANCE	0.0167312	Expression
GABBR1	0.017011	Expression
HLA-DRA	0.0170223	Expression
RASSF6	0.0170551	Expression
CRTC2	0.0170586	Expression
PTK2	0.017061	Expression
NCF2	0.0172714	Expression
NUDT9	0.0172975	Expression
CLDN11	0.017389	Expression
ADPRM	0.0175422	Expression
EIF4EBP1	0.0176707	Expression
CD74	0.0177027	Expression
MGST1	0.0177476	Expression
MTMR8	0.0177931	Expression
LEF1	0.0178858	Expression
NOD2	0.0179691	Expression
FBXO2	0.0181637	Expression
TFAP4	0.0183754	Expression
HRK	0.0183884	Expression
INVS	0.018583	Expression
DEPTOR	0.0187912	Expression
ADAM17	0.0187987	Expression
SAT1	0.019226	Expression
INPP5A	0.0192716	Expression
HOMER2	0.0193089	Expression
GBP4	0.0195213	Expression
ORC1	0.0195605	Expression
OAS1	0.0196204	Expression
TRPM7	0.0196424	Expression
LAMC2	0.0197689	Expression
ERBIN	0.0198043	Expression
PTPN13	0.0198934	Expression
ITGA9	0.0199089	Expression
NFKB1	0.0200822	Expression
INSRR	0.0201228	Expression
CREB3L4	0.0202036	Expression
ATP6V0D1	0.020219	Expression
ADH5	0.0203245	Expression
ORAI3	0.0205083	Expression
LPAR6	0.0206838	Expression
SLC22A4	0.0207533	Expression
IDH3B	0.020828	Expression
CSNK1G1	0.0208752	Expression
CERS6	0.0209161	Expression
PDE3B	0.0209191	Expression
MYH14	0.0209685	Expression
FGF22	0.0212306	Expression
POLR1A	0.0212715	Expression
CHRNA7	0.0213281	Expression
GNA15	0.0213306	Expression
YWHAQ	0.0214857	Expression
CACNA2D3	0.0214967	Expression
SLC44A4	0.0217138	Expression
ASAP1	0.0218177	Expression
KIF7	0.0218257	Expression
EME1	0.0223221	Expression
HLA-DMA	0.0223492	Expression
CALM2	0.0224719	Expression
DLX5	0.0224925	Expression
GNG3	0.0226102	Expression
HCAR1	0.0229158	Expression
AXIN2	0.0230811	Expression
IP6K3	0.0230919	Expression
TP53AIP1	0.0232043	Expression
IL17RE	0.0232601	Expression
MCM2	0.0232614	Expression
FANCD2	0.0232643	Expression
ATG16L1	0.0233035	Expression
CXCL13	0.0234937	Expression
ACSL5	0.0235384	Expression
JUP	0.0235952	Expression
TALDO1	0.0236502	Expression
ABCC4	0.0236961	Expression
GSTK1	0.0238543	Expression
FRAT1	0.0241235	Expression
DCC	0.0241645	Expression
GRIN1	0.024233	Expression
GPC1	0.0243141	Expression
RFC2	0.0243898	Expression
DUSP9	0.0245819	Expression
POMC	0.0246092	Expression
PIAS2	0.024674	Expression
GSK3B	0.0247383	Expression
HLA-DRB1	0.0250111	Expression
SREBF1	0.0252217	Expression
ADAR	0.0253473	Expression
CDC16	0.0255315	Expression
HSPA5	0.0255684	Expression
SIPA1L2	0.0255709	Expression
CCL15	0.0255918	Expression
CERS2	0.0256754	Expression
TKFC	0.0257937	Expression
TEC	0.0260353	Expression
HHIP	0.0260543	Expression
ITPK1	0.0261191	Expression
PFN2	0.0261469	Expression
NPY	0.0261675	Expression
TIRAP	0.0262652	Expression
RPS6KA5	0.0262797	Expression
DBF4	0.026421	Expression
RAPGEF4	0.0265319	Expression
IRS2	0.02673	Expression
CD226	0.0267677	Expression
TMPRSS2	0.0268847	Expression
OXT	0.0269432	Expression
PFAS	0.0269984	Expression
MYLK3	0.027259	Expression
LIF	0.0274644	Expression
VEGFC	0.0274653	Expression
DCTD	0.027941	Expression
AK4	0.0280357	Expression
LTB	0.0280807	Expression
DCTPP1	0.0280931	Expression
FGF5	0.028517	Expression
TK1	0.0286107	Expression
PTPN6	0.028697	Expression
C5	0.0289034	Expression
LFNG	0.0289721	Expression
NFYB	0.0291378	Expression
H3F3A	0.029309	Expression
TRPV4	0.0294739	Expression
CD28	0.0295242	Expression
CCR4	0.0296118	Expression
RAB2A	0.0298116	Expression
SLC2A1	0.0298455	Expression
SPATA2L	0.0300258	Expression
PANX1	0.0301121	Expression
AMPD3	0.0301373	Expression
EDA2R	0.0301539	Expression
MTCP1	0.0303251	Expression
RPS6KB2	0.0303445	Expression
TUBA3E	0.0303968	Expression
MMP9	0.0305241	Expression
FGF16	0.0306884	Expression
TBP	0.0308192	Expression
CYFIP1	0.0308864	Expression
NPR1	0.0310392	Expression
BMPR1B	0.0310779	Expression
PIDD1	0.0312815	Expression
TNFSF11	0.0313594	Expression
NOG	0.0318958	Expression
PRKCE	0.0319608	Expression
SLC44A1	0.0321079	Expression
PDE1C	0.0321208	Expression
LPAR1	0.0323296	Expression
LMO7	0.0324903	Expression
CGNL1	0.0326241	Expression
RHOH	0.032714	Expression
UCK1	0.032782	Expression
TRPM2	0.0328181	Expression
CASP3	0.0331601	Expression
SMARCE1	0.0332697	Expression
HIPK1	0.0333318	Expression
SRC	0.0334594	Expression
MARVELD2	0.0334679	Expression
MAPK14	0.0336331	Expression
BRD7	0.0336529	Expression
UGT2B7	0.0336837	Expression
UBE2Q1	0.0338376	Expression
NLRX1	0.0338719	Expression
CD9	0.0339014	Expression
SND1	0.0340003	Expression
CYBB	0.0341319	Expression
FANCL	0.0343852	Expression
CTF1	0.0344832	Expression
BARD1	0.0345287	Expression
MGRN1	0.034597	Expression
HTR1B	0.034793	Expression
ATP2B2	0.0348763	Expression
CARD10	0.0353671	Expression
FOXM1	0.0354758	Expression
DNMT3B	0.0354924	Expression
MYC	0.0355222	Expression
CPT1C	0.0355223	Expression
ACTL6B	0.0356522	Expression
EDA	0.035663	Expression
ENTPD5	0.035732	Expression
USP7	0.0358858	Expression
TLR5	0.0364625	Expression
DKK2	0.0366036	Expression
MEN1	0.0366078	Expression
CHMP2A	0.036793	Expression
CCNA1	0.0368441	Expression
GREM2	0.0369041	Expression
ACP1	0.0369152	Expression
EDN3	0.0370077	Expression
CREB3	0.0370912	Expression
FARP2	0.0372515	Expression
IL13	0.037335	Expression
PTGER2	0.0373501	Expression
MAP3K12	0.0375789	Expression
PRKAB2	0.0377197	Expression
PLA2G1B	0.0378041	Expression
CASP10	0.0379371	Expression
NOTCH2	0.0379834	Expression
EXO1	0.0380081	Expression
SOS1	0.0380468	Expression
IL22RA1	0.0380486	Expression
PIP4P2	0.0384277	Expression
SYK	0.0384395	Expression
HESX1	0.0385483	Expression
AGAP2	0.0386043	Expression
TRAF5	0.0386811	Expression
ALDH3A1	0.0387222	Expression
CDKN1B	0.0387964	Expression
IL19	0.0388059	Expression
NHLRC1	0.0389072	Expression
PTPN2	0.038953	Expression
PTPRC	0.0389575	Expression
ADRA1D	0.0391273	Expression
ARHGEF4	0.0394285	Expression
CD48	0.0396318	Expression
TCF7	0.0397053	Expression
TNR	0.0398522	Expression
CASTOR1	0.0398564	Expression
UBE2L6	0.0399209	Expression
XCL1	0.0402456	Expression
CCL3	0.0403329	Expression
CACNB3	0.0403803	Expression
BCL2A1	0.0404792	Expression
PPP5C	0.040544	Expression
ANAPC7	0.0408296	Expression
RIN1	0.0408849	Expression
AK8	0.0410024	Expression
IL1RN	0.0413714	Expression
GUCY2D	0.041387	Expression
CNTN2	0.0415502	Expression
PPP2R2B	0.0417407	Expression
PML	0.0417436	Expression
HLA-B	0.0418968	Expression
HMMR	0.0419201	Expression
TUBA3C	0.0419338	Expression
HAND1	0.0420589	Expression
TRADD	0.0420987	Expression
CD19	0.0422484	Expression
UCP1	0.042551	Expression
CDC45	0.0425836	Expression
POLR2E	0.0427387	Expression
CCL23	0.0430856	Expression
PAK6	0.043377	Expression
SUCLG1	0.0433865	Expression
ITGA10	0.0436945	Expression
HIST1H2AJ	0.0437193	Expression
GADD45A	0.0439897	Expression
RNASEH1	0.0443104	Expression
MAP2K4	0.0444977	Expression
IRF5	0.0446191	Expression
ENTPD3	0.0446966	Expression
CYP24A1	0.0448864	Expression
PIP5K1A	0.0449971	Expression
PIM1	0.0452787	Expression
CXCL3	0.0454869	Expression
RGMA	0.0455718	Expression
NTRK1	0.0456608	Expression
CD1D	0.0457067	Expression
DRD2	0.0460613	Expression
ERG	0.0460657	Expression
CCNE2	0.0461826	Expression
LIMK2	0.0462356	Expression
NOTCH3	0.0463177	Expression
IMPA1	0.046415	Expression
BECN1	0.0467042	Expression
TNFSF14	0.0467919	Expression
NEIL3	0.0469418	Expression
TMSB4Y	0.0473119	Expression
CREB3L2	0.0474564	Expression
FBP1	0.0477317	Expression
TNFRSF10B	0.0478511	Expression
JARID2	0.0481291	Expression
HPSE	0.0487197	Expression
PFKL	0.0492666	Expression
HIST1H3I	0.0498137	Expression
FST	0.0499288	Expression
