# Supplementary material for: Single-Sample Node Entropy for Molecular Transition in Pre-deterioration Stage of Cancer
Source: Front Bioeng Biotechnol. 2020 Jul 14;8:809. doi: 10.3389/fbioe.2020.00809 (PMC7381145; doi:10.3389/fbioe.2020.00809)
Supplement: Supplementary file 7 [file Data_Sheet_3.ZIP]

Archive with 2 entries (1 files):
- Supplymentary Table 3/Supplymentary Table 3.csv
- Supplymentary Table 3/
