# Supplementary material for: Single-Sample Node Entropy for Molecular Transition in Pre-deterioration Stage of Cancer
Source: Front Bioeng Biotechnol. 2020 Jul 14;8:809. doi: 10.3389/fbioe.2020.00809 (PMC7381145; doi:10.3389/fbioe.2020.00809)
Supplement: Supplementary file 7 [file Data_Sheet_3.ZIP › Supplymentary Table 3/Supplymentary Table 3.csv]

node1	node2
MUTYH	MSH2
MUTYH	APEX1
MUTYH	MSH6
MUTYH	HUS1
MUTYH	RAD9A
MUTYH	POLL
MUTYH	RPA1
MUTYH	SIRT6
MUTYH	SIRT1
MUTYH	HUWE1
RAD1	MUTYH
PCNA	MUTYH
HUS1B	MUTYH
FBXO32	MUTYH
APEX2	MUTYH
TOP3B	RMI1
TOP3B	BLM
TOP3B	FANCM
TOP3B	RECQL5
TOP3B	ZNF408
TOP3B	WRN
TOP3B	UPF2
TOP3B	FXR1
TOP3B	RAD52
TOP3B	PIF1
TOP3B	POLR1C
TOP3B	POLR2C
TOP3B	UBXN7
TOP3B	HELB
TOP3B	TP53BP1
TOP3B	POLR1A
TDRD3	TOP3B
RECQL4	TOP3B
RECQL	TOP3B
CHD8	TOP3B
RECQL4	TDRD3
RNF31	TNFRSF1A
RNF31	TRAF2
RNF31	UBB
RNF31	TLR3
RNF31	NR0B2
VCP	RNF31
UBE2L3	RNF31
UBE2D3	RNF31
UBE2D2	RNF31
UBE2D1	RNF31
UBC	RNF31
UBA52	RNF31
TNF	RNF31
SPATA2	RNF31
SHARPIN	RNF31
RBCK1	RNF31
PRIM2	RNF31
NR0B1	RNF31
MALT1	RNF31
LIPF	RNF31
IRAK1	RNF31
IKBKG	RNF31
FKBPL	RNF31
CYLD	RNF31
USP1	WDR48
USP1	FANCD2
USP1	RPS27A
USP1	UBB
USP1	RAD51AP1
USP1	CSE1L
USP1	PHLPP1
USP1	ID2
USP1	UBE2K
USP1	MIB1
USP1	CAPNS1
WDR5	USP1
VPS36	USP1
VPS26A	USP1
UNC45A	USP1
UBE2A	USP1
UBC	USP1
UBA52	USP1
PHLPP2	USP1
PCNA	USP1
FZR1	USP1
TTK	MAD2L1
TTK	BUB1
TTK	NDC80
TTK	BUB1B
TTK	NUF2
TTK	ESPL1
TTK	AURKB
TTK	CKS1B
TTK	CDC16
TTK	CDK2
TTK	RAD52
TTK	NAA50
TTK	TUBB
TTK	TUBB1
TTK	UBE4B
TTK	WDR5
CDC20	TTK
CDC23	TTK
CDC27	TTK
CKS2	TTK
FZR1	TTK
HDLBP	TTK
MAD1L1	TTK
TUBB2A	TTK
SLX1B	SLX4
SLX1B	MUS81
SLX1B	SLX1A
SLX1B	ERCC1
SLX1B	ERCC4
SLX1B	FANCM
SLX1B	RMI1
SLX1B	WRN
SLX1B	PLK1
SLX1B	RECQL5
SLX1B	PA1
BLM	SLX1B
EME1	SLX1B
RAD52	SLX1B
RECQL	SLX1B
RECQL4	SLX1B
SLX4IP	SLX1B
TDRD3	SLX1B
SHARPIN	RNF31
SHARPIN	RBCK1
SHARPIN	TNFRSF1A
SHARPIN	SHANK1
SHARPIN	CHUK
SHARPIN	LIPF
SHARPIN	TLR3
SHARPIN	PTEN
SHARPIN	RABGEF1
SHARPIN	NOD2
SHARPIN	ITGAL
SHARPIN	ITGA5
SHARPIN	MDM2
SHARPIN	YOD1
SHARPIN	UBE2L6
SHARPIN	ITGAD
SHANK2	SHANK1
SHARPIN	SHANK1
ESR1	SHARPIN
IKBKB	SHARPIN
IKBKG	SHARPIN
ITGAM	SHARPIN
SHANK2	SHARPIN
TNF	SHARPIN
TNFAIP3	SHARPIN
UBE2L3	SHARPIN
AP1M1	RNASEH2A
C1D	RNASEH2A
FANCM	RNASEH2A
FEN1	RNASEH2A
GPSM1	RNASEH2A
ITSN1	RNASEH2A
MSH3	RNASEH2A
MSH6	RNASEH2A
PCNA	RNASEH2A
POLA1	RNASEH2A
POLD1	RNASEH2A
POLE	RNASEH2A
RNASEH1	RNASEH2A
RNASEH2B	RNASEH2A
RNASEH2C	RNASEH2A
TOP1	RNASEH2A
TOP1MT	RNASEH2A
ATAD5	RFC2
CDC5L	RFC2
CHD1L	RFC2
CHTF18	RFC2
DDX11	RFC2
DSCC1	RFC2
GINS3	RFC2
GTF2F1	RFC2
MCM9	RFC2
MED4	RFC2
PCNA	RFC2
PMS1	RFC2
PMS2	RFC2
POLA2	RFC2
PRKAR1A	RFC2
PSMC3	RFC2
PSMC6	RFC2
PURA	RFC2
RAD17	RFC2
RAD18	RFC2
RFC1	RFC2
RFC3	RFC2
RFC4	RFC2
RFC5	RFC2
RPA1	RFC2
RANBP1	RANGAP1
RANBP1	KPNB1
RANBP1	RCC1
RANBP1	XPO1
RANBP1	RANGRF
RANBP1	UBE2I
RANBP1	SUMO1
RANBP1	HERC5
RANBP1	NUP50
RANBP1	SUMO4
RANBP1	ATP6V1D
RANBP1	RAB1A
RANBP1	TARDBP
RANBP1	MDM2
RANBP1	GOLPH3
RANBP1	CIAPIN1
RANBP1	NFATC2IP
RAN	RANBP1
RANBP3L	RANBP1
SUMO2	RANBP1
SUMO3	RANBP1
UBR5	RANBP1
POLN	FANCD2
POLN	FANCA
POLN	FANCI
POLN	HELQ
POLN	FANCG
POLN	RAD18
POLN	RAD51
POLN	BRCA2
POLN	ATR
POLN	CDC23
POLN	RBBP8
POLN	PALB2
POLN	BRCA1
POLN	PCNA
POLN	RAD51B
POLN	BARD1
POLN	RAD51C
POLN	BRIP1
POLN	CENPW
PARP2	CBX5
XRCC6	PARP2
XRCC1	PARP2
XPC	PARP2
UHRF1	PARP2
TRIM28	PARP2
TNP2	PARP2
RPL23A	PARP2
RPA4	PARP2
RNF146	PARP2
POLB	PARP2
PARP3	PARP2
PARP1	PARP2
PARG	PARP2
MACROD1	PARP2
HSPA2	PARP2
HIST2H2BE	PARP2
FEN1	PARP2
FANCD2	PARP2
CHD1L	PARP2
CENPB	PARP2
CASP8	PARP2
C4orf27	PARP2
APLF	PARP2
PALB2	BRIP1
PALB2	RAD51AP1
PALB2	KEAP1
PALB2	USP11
PALB2	USP2
XRCC3	PALB2
RBBP8	PALB2
RAD51C	PALB2
RAD51	PALB2
POLH	PALB2
PCNA	PALB2
MORF4L2	PALB2
MORF4L1	PALB2
HIST2H2BE	PALB2
H2AFX	PALB2
ERCC5	PALB2
CUL3	PALB2
BRCA2	PALB2
BRCA1	PALB2
BACH1	PALB2
NKD2	DVL2
NKD2	NKD1
NKD2	RNF25
NKD2	TGFA
NKD2	CDH1
DVL3	NKD2
DVL1	NKD2
KIF23	ARF3
YWHAZ	KIF23
YWHAG	KIF23
SMNDC1	KIF23
SHCBP1	KIF23
RNASEL	KIF23
RACGAP1	KIF23
PRKCI	KIF23
PRC1	KIF23
PPP2CA	KIF23
PLK2	KIF23
PLK1	KIF23
PHLDB2	KIF23
MICAL3	KIF23
LRIT1	KIF23
LIMK1	KIF23
LIG3	KIF23
ERC1	KIF23
EIF2S2	KIF23
DRG1	KIF23
CD2AP	KIF23
BRCA1	KIF23
ARF6	KIF23
ACTA1	KIF23
EME1	ERCC4
EME1	MUS81
EME1	FANCM
EME1	SLX4
EME1	BLM
EME1	WRN
EME1	SLX1A
EME1	SLX1B
EME1	FEN1
EME1	RAD54L
EME1	DDB1
BRCA1	EME1
RBM33	EME1
RECQL4	EME1
SUMO2	EME1
UHRF1	EME1
VPRBP	EME1
RMI2	FANCM
RMI2	APITD1
RMI2	RAD51AP1
RMI2	TOPBP1
RMI2	RPA1
RMI2	POLE2
RMI2	ERCC1
RMI2	RPA3
RMI2	BRIP1
RMI2	PALB2
RMI2	BARD1
RMI2	HUS1
RMI2	RFC2
RMI2	POLK
BLM	RMI2
BRCA1	RMI2
C17orf70	RMI2
CCDC69	RMI2
FANCA	RMI2
LSM4	RMI2
LSM5	RMI2
RMI1	RMI2
TOP3A	RMI2
